# Supplementary material for: TLR4 competence and mouse models of sublethal leptospirosis
Source: PLoS Negl Trop Dis. 2025 May 30;19(5):e0013163. doi: 10.1371/journal.pntd.0013163 (PMC12151470; doi:10.1371/journal.pntd.0013163)
Supplement: S1 Table — (XLSX) [file pntd.0013163.s001.xlsx]

## Sheet: Figure 1A
																						L. biflexa								L. biflexa + L. interrogans
Source Data Figure 1A: Body weight curve HeJ
Days	C3H/HeJ-PBS-2nd Exp't				C3H/HeJ-PBS-1st Exp't					C3H/HeJ- LIC-2nd Exp't				C3H/HeJ- LIC-1st Exp't
0	0	0	0	0	0	0	0			0	0	0	0	0	0	0
1	2.90456	1.82482	-1.0453	2.11268	-5.03369	-5.88691	-5.88			1.13207	2.88066	0.746269	2.48963	0	0	0
2	4.56431	4.37956	-1.74216	3.87324	-0.792707	0	-0.9			3.39623	4.11523	0	4.14938	-5.9603	-7.7966	-5.3571
3	2.48963	3.64963	-0.69686	2.8169	-2.41776	-0.15492	-1.4			4.15094	6.17284	-1.1194	5.80913	-8.9404	-10.1695	-7.1429
4	3.73444	4.0146	-3.48432	1.40845	3.68609	-3.05964	-1.7			1.50943	4.93827	-1.49254	4.97925	-12.9139	-7.7966	-6.0714
5	3.3195	4.0146	-3.48432	-1.40845	3.9239	-3.95043	-2.88			1.13207	3.7037	-3.73134	4.14938	-15.894	-7.7966	-5.3571
6	4.56431	5.47445	-2.78746	-1.05634	2.5763	0.2324	-0.87			-1.88679	-0.41152	-8.58209	2.07469	-19.5364	-11.5254	-7.8571
7	4.56431	5.83942	-4.18118	-0.35211	2.25922	-3.75678	0.2			-4.15094	-4.11523	-14.5522	-4.56432	-26.8212	-15.2542	-8.2143
8	4.56431	5.83942	-5.92334	-1.76056	2.85375	-4.02789	-1.25			-5.28302	-11.5226	-16.0448	-9.95851		-13.8983	-16.0714
9	4.14938	5.83942	-5.92334	-1.05634	1.86286	-3.64059	-1.11			-6.79245	-11.9342	-21.6418	-12.0332		-24.7458	-12.5
10	3.73444	4.74453	-5.22648	1.05634	2.73484	-2.98218	-0.83			-6.79245	-12.7572		-16.1826			-13.5714
11	6.22407	4.74453	-4.87805	1.76056	3.72572	-0.3873	1.23			-5.28302	-12.3457		-17.0124			-15
12	6.639	5.10949	-4.52962	2.46479	4.24098	-0.07746	2.2			-5.28302	-9.46502		-17.0124			-15
13	8.29875	5.83942	-3.48432	4.57747	3.09156	-1.70411	2.5			-2.26415	-5.34979		-16.1826			-12.1429
14	8.29875	8.75912	-1.0453	3.87324	2.89338	-1.74284	1.3			0	-1.64609		-14.9378			-11.0714
		Table Analyzed	HeJ weight
		Two-way ANOVA	Ordinary
		Alpha	0.05
		Source of Variation	% of total variation	P value	P value summary	Significant?
		Interaction	12.66	0.007	**	Yes
		Row Factor	12.78	0.0064	**	Yes
		Column Factor	14.68	<0.0001	****	Yes

## Sheet: Figure 1B
Source Data Figure 1B: Body weight curve HeN
Days		C3H/HeN-PBS-2nd Exp't				C3H/HeN-PBS-1st Exp't					C3H/HeN- LIC-2nd Exp't				C3H/HeN- LIC-1st Exp't
0	0	0	0	0	0	0	0			0	0	0	0	0	0	0
1	-1.33779	-1.04167	-2.46479	1.41343	-7.047	-0.3559	-1.0169			-4.29448	-5.66667	-6.18182	-6.38298	-8.0386	-4.8276	-11.3402
2	-2.67559	-2.43056	-3.87324	-1.06007	-10.7383	-1.4235	-1.0169			-4.29448	-7.33333	-7.27273	-7.44681	-7.074	-7.2414	-12.3711
3	-2.34114	0.347222	-1.05634	-1.06007	-10.0671	-1.0676	0.678			-2.14724	-6.33333	-7.27273	-4.60993	-7.074	-5.5172	-14.433
4	-4.01338	-1.38889	-1.40845	0	-10.4027	0.3559	0.678			-2.45399	-7	-7.27273	-3.90071	-10.2894	-11.7241	-17.5258
5	-3.01003	-1.73611	0	-1.06007	-10.4027	-2.4911	-0.339			-3.06748	-6.66667	-9.45455	-2.83688	-12.5402	-11.7241	-18.2131
6	-3.67893	-0.34722	-0.70423	-1.76678	-10.0671	-1.4235	0.339			-3.06748	-6	-10.1818	-3.90071	-15.7556	-14.1379	-18.2131
7	-4.34783	2.08333	0.704225	-2.12014	-10.0671	-3.9146	1.6949			-4.90798	-6.33333	-13.4545	-4.25532	-19.9357	-17.5862	-17.5258
8	-3.67893	1.73611	-1.40845	-1.06007	-6.0403	-0.7117	1.0169			-7.66871	-6.33333	-14.5455	-4.60993			-15.1203
9	-3.67893	2.43056	-2.46479	0	-7.047	-3.2028	-0.678			-8.28221	-8.33333	-16	-4.96454			-15.1203
10	-5.68562	1.04167	-2.11268	-1.06007	-7.047	-1.4235	-1.3559			-8.89571	-9.66667	-17.4545	-6.73759			-12.0275
11	-3.01003	2.43056	0.704225	0.706714	-8.0537	-2.1352	-4.7458			-7.97546	-9	-18.1818	-4.25532			-15.4639
12	-6.02007	1.38889	-0.70423	0.706714	-7.047	-1.4235	-7.1186			-8.58896	-11.3333	-18.5455	-4.96454			-14.0893
13	-4.34783	1.73611	1.76056	3.18021	-6.3758	-1.7794	-6.4407			-9.81595	-12.3333	-17.8182	-5.67376			-9.9656
14	-2.67559	2.08333	2.11268	4.24028	-7.3826	-0.3559	-5.4237			-7.05521	-9.66667	-15.6364	-7.80142			-9.9656
	Table Analyzed	HeN weight
	Two-way ANOVA	Ordinary
	Alpha	0.05
	Source of Variation	% of total variation	P value	P value summary	Significant?
	Interaction	5.576	0.1413	ns	No
	Row Factor	10.29	0.0016	**	Yes
	Column Factor	40.72	<0.0001	****	Yes

## Sheet: Figure 1C
Source Data Figure 1C: Body weight curve B6
Days		C57Bl/6- PBS-2nd Exp't				C57Bl/6- PBS-1st Exp't					C57BL/6- LIC-2nd Exp't				C57BL/6- LIC-1st Exp't
0	0	0	0	0	0	0	0			0	0	0	0	0	0	0
1	-4.33333	0.377358	0.411523	1.47602	-8.9347	-1.6667	1.6461			-0.75758	-4.09556	-2.01613	-5.85586	-0.6849	-10.3704	-7.3684
2	-4.33333	1.88679	-0.82305	-1.10701	-3.7801	-4	0.823			-0.75758	-5.46075	-2.82258	-8.10811	-0.6849	-12.2222	-10.1754
3	-4.66667	0.754717	0.411523	1.47602	-2.4055	-4.3333	0			0	-2.73038	1.20968	-2.7027	-1.0274	-12.963	-9.4737
4	-4	-6.79245	-3.29218	0	-2.7491	-8.3333	-0.4115			-7.57576	-5.80205	-1.6129	-3.6036	-2.0548	-14.0741	-9.1228
5	-4	0.377358	-3.29218	2.21402	-1.3746	-7.6667	-0.823			-1.13636	-5.11945	-1.20968	-4.5045	-2.0548	-15.9259	-9.1228
6	-2.33333	2.26415	-0.82305	2.21402	-3.4364	-7.6667				-0.75758	-4.43686	-2.01613	-3.6036	-8.5616	-19.6296	-12.6316
7	-0.66667	3.01887	-1.64609	1.47602	-2.0619	-3.3333				-1.51515	-5.46075	0.403226	-2.25225	-9.2466		-14.0351
8	-0.33333	1.13207	-0.82305	1.10701	-0.6873	-2.6667				0.757576	-2.73038	0.806452	-3.15315	-4.1096		-11.5789
9	-0.33333	2.26415	-1.23457	3.69004	-1.0309	-4.3333				0.378788	-6.14334	-0.80645	-3.6036	-4.7945		-11.5789
10	-2.66667	2.26415	-1.23457	2.95203	0	-3.6667				-2.65152	-7.50853	-1.20968	-5.85586	-4.1096		-9.8246
11	-2	1.13207	-0.82305	4.42804	0	-3.3333				-0.75758	-5.80205	0.403226	-5.40541	-2.7397		-10.1754
12	-2	3.39623	-2.05761	3.32103	-0.3436	-2				-0.37879	-5.46075	-1.20968	-7.20721	-3.0822		-10.1754
13	-1.33333	1.88679	-1.64609	-0.369	-0.3436	-0.6667				-0.37879	-3.07167	-0.40323	-8.55856	-3.7671		-9.1228
14	-1	4.90566	1.64609	1.10701	-2.0619	-0.6667				-0.75758	-3.07167	-0.80645	-8.10811	-5.137		-10.5263
	Table Analyzed	B6 weight
	Two-way ANOVA	Ordinary
	Alpha	0.05
	Source of Variation	% of total variation	P value	P value summary	Significant?
	Interaction	2.894	0.9335	ns	No
	Row Factor	8.419	0.1402	ns	No
	Column Factor	20.81	<0.0001	****	Yes

## Sheet: Figure 1D
Source Data Figure 1DA: L. interrogans burden in blood by q PCR
Days	C3H/HeJ-LIC					C3H/HeN-LIC					C57BL/6-LIC
0	0	0	0	0		0	0	0	0		0	0	0	0
1	5966.54	6269.89	45880	11858.1		8388.85	1275.11	12943.5	8642.25		1474.96	13565.2	4607.78	6514.31
3	2873.99	37326.9	47894.9	31562.2		692.994	1207.67	1704.29	739.122		428.77	3023.3	1030.09	813.848
6	104.336	96.0724	0	0		50.3275	0	0	59.5442		51.5935	0	66.1498	59.1973
9	0	0	0	0		0	0	0	0		0	0	0	0
12	0	0	0	0		0	0	0	0		0	0	0	0
14	0	0	0	0		0	0	0	0		0	0	0	0

## Sheet: Figure 1E
	Source Data Figure 1E: L. interrogans burden in urine by q PCR
	Days	C3H/HeJ- LIC-2nd Exp't					C3H/HeJ- LIC-1st Exp't				C3H/HeN- LIC-2nd Exp't				C3H/HeN- LIC-1st Exp't						C57BL/6- LIC-2nd Exp't				C57BL/6- LIC-1st Exp't
	0	0	0	0	0	0	0	0	0		0	0	0	0	0	0	0				0	0	0	0
	2	0	0	0	2.283						109.544	34.0579	78.4594								50.4866	58.0637	0
	4	114.144	0	0							114.249	108.917	0	162.096	171.307	2.235	2.619				75.3023	62.1375	33.8083	57.0198	307.368	2.094	2.132
	6	0	188.079	0							537.616	289.5	1108.94	539.642							69.2438	96.0517	137.188
	8	0	13345	0			17.171	3.565	45.386		91.1924	116.927	101.389	130.268	6.502	105.884	16.246				1128.97	84.4841	81.8655	162.463		14.018	0.851
	10	1220.07	7057.29	507.129							8336.76	307.78	60619.6								73900.8	22509.2	23778.2	37542.7
	12	1780.21	1183.77	6943.02							14544.6	795.615	118.056	4979.56							59.459		545.2	3823.15
	14	603728					3.698	8.121			86.3163	146.706	0		29.859	119.506					31759.9	0	132.186		187.205	1943.65

## Sheet: Figure 2
Source Data Figure 2: Survival curve
	Days	C3H/HeJ-PBS	C3H/HeN-PBS	C57BL/6-PBS	C3H/HeJ-LIC	C3H/HeN-LIC	C57BL/6-LIC
	14	0
	14	0
	14	0
	14	0
	14	0
	14	0
	14	0
	14				0
	14				0
	9				1
	14				0
	9				1
	7				1
	14				0
	14		0
	14		0
	14		0
	14		0
	14		0
	14		0
	14		0
	8					1
	14					0
	14					0
	14					0
	14					0
	14					0
	8					1
	14			0
	14			0
	14			0
	14			0
	14			0
	14			0
	14			0
	14						0
	14						0
	14						0
	14						0
	7						1
	14						0
	14						0
		Comparison of Survival Curves
		Log-rank (Mantel-Cox) test (recommended)
		Chi square	9.006
		df	5
		P value	0.1088
		P value summary	ns
		Are the survival curves sig different?	No
		Logrank test for trend (recommended)
		Chi square	3.28
		df	1
		P value	0.0701
		P value summary	ns
		Sig. trend?	No
		Gehan-Breslow-Wilcoxon test
		Chi square	8.751
		df	5
		P value	0.1194
		P value summary	ns
		Are the survival curves sig different?	No

## Sheet: Figure 3
Source Data Figure 3A: Burden of L. interrogans in kidney tissue
	C3H/HeJ-PBS-2nd Exp't				C3H/HeJ-PBS-1st Exp't				C3H/HeN-PBS-2nd Exp'				C3H/HeN-PBS-1st Exp't				C57BL/6-PBS-2nd Exp't				C57BL/6-PBS-1st Exp't				C3H/HeJ-LIC-2nd Exp't				C3H/HeJ-LIC-1st Exp't					C3H/HeN-LIC-2nd Exp't				C3H/HeN-LIC-1st Exp't					C57BL/6-LIC-2nd Exp't				C57BL/6-LIC-1st Exp't
	0	0	0	0	0	0	0		0	0	0	0	0	0	0		0	0	0	0	0	0	0		153701	92524.1	3785.22	84254.1	2177.3	976.538	175919			19089.1	23182.7	97989.7	18924.5	619.089	469.029	126218			7036.78	9620.79	614.202	64873		197168	197.742
Figure 3B: L. interrogans in kidney culture
	C3H/HeJ-PBS					C3H/HeN-PBS					C57BL/6-PBS					C3H/HeJ-LIC					C3H/HeN-LIC					C57BL/6-LIC
	0	0	0	0		0	0	0	0		0	0	0	0		4378.29	9518.83	1025.67	2582.1		3399.65	1584.33	2800.02	4669.04		551.656	425.791	1627.72	6279.72
Fig 3A	Table Analyzed	LIC burden-kidney			Table Analyzed	LIC burden-kidney			Table Analyzed	LIC burden-kidney			Table Analyzed	LIC burden-kidney			Table Analyzed	LIC burden-kidney			Table Analyzed	LIC burden-kidney
	Column D	C3H/HeJ-LIC			Column E	C3H/HeN-LIC			Column F	C57BL/6-LIC			Column E	C3H/HeN-LIC			Column F	C57BL/6-LIC			Column F	C57BL/6-LIC
	vs.	vs.			vs.	vs.			vs.	vs.			vs.	vs.			vs.	vs.			vs.	vs.
	Column A	C3H/HeJ-PBS			Column B	C3H/HeN-PBS			Column C	C57BL/6-PBS			Column D	C3H/HeJ-LIC			Column D	C3H/HeJ-LIC			Column E	C3H/HeN-LIC
	Mann Whitney test				Mann Whitney test				Mann Whitney test				Mann Whitney test				Mann Whitney test				Mann Whitney test
	P value	0.0006			P value	0.0006			P value	0.0006			P value	0.535			P value	0.7104			P value	0.9015
	Exact or approximate P value?	Exact			Exact or approximate P value?	Exact			Exact or approximate P value?	Exact			Exact or approximate P value?	Exact			Exact or approximate P value?	Exact			Exact or approximate P value?	Exact
	P value summary	***			P value summary	***			P value summary	***			P value summary	ns			P value summary	ns			P value summary	ns
	Significantly different (P < 0.05)?	Yes			Significantly different (P < 0.05)?	Yes			Significantly different (P < 0.05)?	Yes			Significantly different (P < 0.05)?	No			Significantly different (P < 0.05)?	No			Significantly different (P < 0.05)?	No
	One- or two-tailed P value?	Two-tailed			One- or two-tailed P value?	Two-tailed			One- or two-tailed P value?	Two-tailed			One- or two-tailed P value?	Two-tailed			One- or two-tailed P value?	Two-tailed			One- or two-tailed P value?	Two-tailed
	Sum of ranks in column A,D	28 , 77			Sum of ranks in column B,E	28 , 77			Sum of ranks in column C,F	28 , 77			Sum of ranks in column D,E	58 , 47			Sum of ranks in column D,F	56 , 49			Sum of ranks in column E,F	54 , 51
	Mann-Whitney U	0			Mann-Whitney U	0			Mann-Whitney U	0			Mann-Whitney U	19			Mann-Whitney U	21			Mann-Whitney U	23
Fig 3B	Table Analyzed	LIC burden-culture			Table Analyzed	LIC burden-culture			Table Analyzed	LIC burden-culture			Table Analyzed	LIC burden-culture			Table Analyzed	LIC burden-culture			Table Analyzed	LIC burden-culture
	Column D	C3H/HeJ-LIC			Column E	C3H/HeN-LIC			Column F	C57BL/6-LIC			Column E	C3H/HeN-LIC			Column F	C57BL/6-LIC			Column F	C57BL/6-LIC
	vs.	vs.			vs.	vs.			vs.	vs.			vs.	vs.			vs.	vs.			vs.	vs.
	Column A	C3H/HeJ-Control			Column B	C3H/HeN-Control			Column C	C57BL/6-Control			Column D	C3H/HeJ-LIC			Column D	C3H/HeJ-LIC			Column E	C3H/HeN-LIC
	Mann Whitney test				Mann Whitney test				Mann Whitney test				Mann Whitney test				Mann Whitney test				Mann Whitney test
	P value	0.0286			P value	0.0286			P value	0.0286			P value	>0.9999			P value	0.3429			P value	0.4857
	Exact or approximate P value?	Exact			Exact or approximate P value?	Exact			Exact or approximate P value?	Exact			Exact or approximate P value?	Exact			Exact or approximate P value?	Exact			Exact or approximate P value?	Exact
	P value summary	*			P value summary	*			P value summary	*			P value summary	ns			P value summary	ns			P value summary	ns
	Significantly different (P < 0.05)?	Yes			Significantly different (P < 0.05)?	Yes			Significantly different (P < 0.05)?	Yes			Significantly different (P < 0.05)?	No			Significantly different (P < 0.05)?	No			Significantly different (P < 0.05)?	No
	One- or two-tailed P value?	Two-tailed			One- or two-tailed P value?	Two-tailed			One- or two-tailed P value?	Two-tailed			One- or two-tailed P value?	Two-tailed			One- or two-tailed P value?	Two-tailed			One- or two-tailed P value?	Two-tailed
	Sum of ranks in column A,D	10 , 26			Sum of ranks in column B,E	10 , 26			Sum of ranks in column C,F	10 , 26			Sum of ranks in column D,E	18 , 18			Sum of ranks in column D,F	22 , 14			Sum of ranks in column E,F	21 , 15
	Mann-Whitney U	0			Mann-Whitney U	0			Mann-Whitney U	0			Mann-Whitney U	8			Mann-Whitney U	4			Mann-Whitney U	5
[truncated: 1 more columns]

## Sheet: Figure 4
Source Data Figure 4: Fibrosis markers
				C3H/HeJ-PBS-2nd Exp't				C3H/HeJ-PBS-1st Exp't				C3H/HeN-PBS-2nd Exp'				C3H/HeN-PBS-1st Exp't				C57BL/6-PBS-2nd Exp't				C57BL/6-PBS-1st Exp't				C3H/HeJ-LIC-2nd Exp't				C3H/HeJ-LIC-1st Exp't					C3H/HeN-LIC-2nd Exp't				C3H/HeN-LIC-1st Exp't					C57BL/6-LIC-2nd Exp't
	Figure 4A	TGF-beta 1		1	1	1	1	1	1	1		1	1	1	1	1	1	1		1	1	1	1	1	1	1		6.606	29.763	3.879	12.828	0.903488	5.78906	2.01938			8.335	7.325	2.017	3.417	2.81357	1.04466	0.64677			9.078	4.909	19.769	4.898
	Figure 4B	iNOS		1	1	1	1	1	1	1		1	1	1	1	1	1	1		1	1	1	1	1	1	1		7.631	5.874	12.304	18.034	0.608	2.512	2.464			5.658	6.706	3.77	7.547	16.007	14.77	4.693			1.972	2.413	3.117	5.262
	Figure 4C	ColA1		1	1	1	1	1	1	1		1	1	1	1	1	1	1		1	1	1	1	1	1	1		24.013	16.207	26.099	34.824	6.913	1.169	7.09			3.663	8.096	6.506	9.853	17.5	20.504	1.955			1.021	2.671	2.344	1.409
	Fig 4A TGF-beta1								Fig 4B iNOS								Fig 4C ColA1
	Compare cell means with others in its row and its column								Compare cell means with others in its row and its column								Compare cell means with others in its row and its column
	Number of families	5							Number of families	5							Number of families	5
	Number of comparisons per row family	3							Number of comparisons per row family	3							Number of comparisons per row family	3
	Number of comparisons per column family	1							Number of comparisons per column family	1							Number of comparisons per column family	1
	Alpha	0.05							Alpha	0.05							Alpha	0.05
	Tukey's multiple comparisons test	Mean Diff.	95.00% CI of diff.	Below threshold?	Summary	Adjusted P Value			Uncorrected Fisher's LSD	Mean Diff.	95.00% CI of diff.	Below threshold?	Summary	Individual P Value			Uncorrected Fisher's LSD	Mean Diff.	95.00% CI of diff.	Below threshold?	Summary	Individual P Value
	PBS								PBS								PBS
	C3H/HeJ vs. C3H/HeN	0	-6.673 to 6.673	No	ns	>0.9999			C3H/HeJ vs. C3H/HeN	0	-3.828 to 3.828	No	ns	>0.9999			C3H/HeJ vs. C3H/HeN	0	-6.257 to 6.257	No	ns	>0.9999
	C3H/HeJ vs. C57BL/6	0	-6.673 to 6.673	No	ns	>0.9999			C3H/HeJ vs. C57/B6	0	-3.828 to 3.828	No	ns	>0.9999			C3H/HeJ vs. C57/B6	0	-6.257 to 6.257	No	ns	>0.9999
	C3H/HeN vs. C57BL/6	0	-6.673 to 6.673	No	ns	>0.9999			C3H/HeN vs. C57/B6	0	-3.828 to 3.828	No	ns	>0.9999			C3H/HeN vs. C57/B6	0	-6.257 to 6.257	No	ns	>0.9999
	LIC								LIC								LIC
	C3H/HeJ vs. C3H/HeN	5.17	-1.503 to 11.84	No	ns	0.1551			C3H/HeJ vs. C3H/HeN	-1.389	-5.217 to 2.439	No	ns	0.4665			C3H/HeJ vs. C3H/HeN	6.891	0.6343 to 13.15	Yes	*	0.0318
	C3H/HeJ vs. C57BL/6	2.956	-3.717 to 9.629	No	ns	0.5307			C3H/HeJ vs. C57/B6	2.222	-1.606 to 6.050	No	ns	0.2468			C3H/HeJ vs. C57/B6	14.27	8.015 to 20.53	Yes	****	<0.0001
	C3H/HeN vs. C57BL/6	-2.214	-8.886 to 4.459	No	ns	0.6988			C3H/HeN vs. C57/B6	3.611	-0.2168 to 7.439	No	ns	0.0637			C3H/HeN vs. C57/B6	7.381	1.124 to 13.64	Yes	*	0.0221
	C3H/HeJ								C3H/HeJ								C3H/HeJ
	PBS vs. LIC	-7.827	-13.36 to -2.290	Yes	**	0.0069			PBS vs. LIC	-6.061	-9.889 to -2.233	Yes	**	0.0028			PBS vs. LIC	-15.62	-21.87 to -9.360	Yes	****	<0.0001
	C3H/HeN								C3H/HeN								C3H/HeN
	PBS vs. LIC	-2.657	-8.194 to 2.880	No	ns	0.3369			PBS vs. LIC	-7.45	-11.28 to -3.622	Yes	***	0.0004			PBS vs. LIC	-8.725	-14.98 to -2.468	Yes	**	0.0076
	C57BL/6								C57/B6								C57/B6
	PBS vs. LIC	-4.871	-10.41 to 0.6660	No	ns	0.0828			PBS vs. LIC	-3.839	-7.667 to -0.01104	Yes	*	0.0494			PBS vs. LIC	-1.344	-7.601 to 4.913	No	ns	0.6656
[truncated: 3 more columns]

## Sheet: Figure 5
Source Data Figure 5: Circulating cytokines and chemokines in serum
				C3H/HeJ-PBS-2nd Exp't					C3H/HeN-PBS-2nd Exp'					C57BL/6-PBS-2nd Exp't					C3H/HeJ-LIC-2nd Exp't					C3H/HeN-LIC-2nd Exp't					C57BL/6-LIC-2nd Exp't
		RANTES		40.82	39.17	44.55	32.5		16.6	18.86	26.56	14.85		18.16	6.67	0	9.81		42.54	34.45	104.61	114.74		43.16	33.64	31.3	15.29		14.33	8.78	9.64	9.64
		Number of families	5
		Number of comparisons per row family	3
		Number of comparisons per column family	1
		Alpha	0.05
		Tukey's multiple comparisons test	Mean Diff.	95.00% CI of diff.	Below threshold?	Summary	Adjusted P Value
		PBS
		C3H/HeJ vs. C3H/HeN	20.04	-12.62 to 52.71	No	ns	0.2854
		C3H/HeJ vs. C57BL/6	30.6	-2.067 to 63.27	No	ns	0.0686
		C3H/HeN vs. C57BL/6	10.56	-22.11 to 43.22	No	ns	0.6929
		LIC
		C3H/HeJ vs. C3H/HeN	43.24	10.57 to 75.90	Yes	**	0.0089
		C3H/HeJ vs. C57BL/6	63.49	30.82 to 96.15	Yes	***	0.0003
		C3H/HeN vs. C57BL/6	20.25	-12.42 to 52.92	No	ns	0.2786
		C3H/HeJ
		PBS vs. LIC	-34.83	-61.72 to -7.934	Yes	*	0.014
		C3H/HeN
		PBS vs. LIC	-11.63	-38.52 to 15.26	No	ns	0.3756
		C57BL/6
		PBS vs. LIC	-1.938	-28.83 to 24.95	No	ns	0.8814

## Sheet: Figure 6
Source Data Figure 6: Antibody responses to L. interrogans infection
				C3H/HeJ-PBS-2nd Exp't			C3H/HeJ-PBS-1st Exp't					C3H/HeN-PBS-2nd Exp't				C3H/HeN-PBS-1st Exp't				C57BL/6-PBS-2nd Exp't				C57BL/6-PBS-1st Exp't				C3H/HeJ-LIC-2nd Exp't				C3H/HeJ-LIC-1st Exp't					C3H/HeN-LIC-2nd Exp't				C3H/HeN-LIC-1st Exp't				C57BL/6-LIC-2nd Exp't				C57BL/6-LIC-1st Exp't
		Figure 6A	IgM	0.66515	0.7396	1.0789	2.1849	1.6777	1.42025			0.7123	1.968	1.54365	1.14365	2.7843	1.1086	0.9156		0.5165	0.26465	0.25885	0.55195	0.9354	0.7155	0.5321		3.315	3.334	3.1493	3.18985	3.71945	3.76675	3.4658			3.45495	3.47215	3.5278	3.4181	3.5584	3.62665			3.45495	3.47215	3.5278	3.4181	3.50545
		Figure 6B	IgG	0.2498	0.19715	0.32265	0.62305	0.3954	0.3009			0.79285	1.99955	1.671	0.89285	1.6	0.21625	1.883		0.73545	0.9644	0.2807	0.26065	1.5279	2.5989	2.4478		2.9402	2.5381	3.4926	3.31865	3.74985	3.7045	3.56965			3.43635	3.30315	3.2993	3.67115	3.6259	3.74135			3.43635	3.30315	3.2993	3.67115	3.78875
		Figure 6C	IgG3	0.0543	0.0019	0.0733	0.10315	0.0503	0.05005			0.3965	0.6434	0.54725	0.57505	1.6755	0.0675	0.85825		0	0.4318	0.0792	0.07825	0.68455	0.59735	0.3111		0.9853	0.67045	2.9247	2.8393	3.3149		2.9089			1.76285	2.43355	1.70075	1.55685	3.35405	3.494			1.76285	2.43355	1.70075	1.55685	3.41125
		Figure 6D	IgG1	0.009	0.0054	0.01235	0.06745	0.0506	0.0515			0.00185	0.05945	0.03725	0.0535	0.0655	0.0457	0.04715		0	0	0.00425	0	0.05755	0.04595	0.5175		0.8662	0.4899	1.3207	0.81955	1.43225	1.01335	0.95465			0.41435	0.37335	0.3295	0.3393	1.9055	0.89535			0.41435	0.37335	0.3295	0.3393	0.34475
		Figure 6D	IgG2a	0	0	0.0012	0.0127	0.00905	0.00115			0.00395	0.003	0.02315	0.051	0.10205	0.007	0.11115		0	0	0	0	0	0	0.00065		0.0399	0.0269	0.0755	0.1152	0.72575	0.79455	1.1694			0.1813	0.1629	0.25955	0.46935	3.02835	3.39055			0.1813	0.1629	0.25955	0.46935	0.01125
	2-way ANOVA
6A IgM	Compare cell means with others in its row and its column
	Number of families	5
	Number of comparisons per row family	3
	Number of comparisons per column family	1
	Alpha	0.05
	Uncorrected Fisher's LSD	Predicted (LS) mean diff.	95.00% CI of diff.	Below threshold?	Summary	Individual P Value
	PBS
	HeJ vs. HeN	-0.2407	-0.6896 to 0.2082	No	ns	0.2838
	HeJ vs. BL/6	0.6738	0.2248 to 1.123	Yes	**	0.0044
	HeN vs. BL/6	0.9145	0.4655 to 1.363	Yes	***	0.0002
	LIC
	HeJ vs. HeN	-0.08966	-0.5569 to 0.3776	No	ns	0.6992
	HeJ vs. BL/6	0.1093	-0.3397 to 0.5582	No	ns	0.6243
	HeN vs. BL/6	0.1989	-0.2683 to 0.6662	No	ns	0.3933
	HeJ
	PBS vs. LIC	-2.207	-2.656 to -1.758	Yes	****	<0.0001
	HeN
	PBS vs. LIC	-2.056	-2.523 to -1.589	Yes	****	<0.0001
	BL/6
	PBS vs. LIC	-2.771	-3.220 to -2.323	Yes	****	<0.0001
6B IgG	Compare cell means with others in its row and its column
	Number of families	5
	Number of comparisons per row family	3
	Number of comparisons per column family	1
	Alpha	0.05
	Uncorrected Fisher's LSD	Predicted (LS) mean diff.	95.00% CI of diff.	Below threshold?	Summary	Individual P Value
	PBS
	HeJ vs. HeN	-0.9455	-1.555 to -0.3365	Yes	**	0.0034
	HeJ vs. BL/6	-0.9112	-1.520 to -0.3022	Yes	**	0.0045
	HeN vs. BL/6	0.03424	-0.5509 to 0.6194	No	ns	0.906
	LIC
	HeJ vs. HeN	-0.1824	-0.7914 to 0.4267	No	ns	0.5469
	HeJ vs. BL/6	-0.1491	-0.7342 to 0.4361	No	ns	0.608
	HeN vs. BL/6	0.03331	-0.5757 to 0.6423	No	ns	0.9121
	HeJ
	PBS vs. LIC	-2.982	-3.591 to -2.373	Yes	****	<0.0001
	HeN
	PBS vs. LIC	-2.219	-2.828 to -1.610	Yes	****	<0.0001
	BL/6
	PBS vs. LIC	-2.22	-2.805 to -1.635	Yes	****	<0.0001
6C IgG3	Compare cell means with others in its row and its column
	Number of families	5
	Number of comparisons per row family	3
	Number of comparisons per column family	1
	Alpha	0.05
	Uncorrected Fisher's LSD	Predicted (LS) mean diff.	95.00% CI of diff.	Below threshold?	Summary	Individual P Value
	PBS
	CHeJ vs. CHeN	-0.6329	-1.342 to 0.07660	No	ns	0.0787
	CHeJ vs. BL/6	-0.2642	-0.9737 to 0.4453	No	ns	0.4545
	CHeN vs. BL/6	0.3687	-0.3408 to 1.078	No	ns	0.2983
	LIC
	CHeJ vs. CHeN	-0.1098	-0.8761 to 0.6566	No	ns	0.7728
	CHeJ vs. BL/6	-0.5534	-1.292 to 0.1851	No	ns	0.137
	CHeN vs. BL/6	-0.4436	-1.182 to 0.2949	No	ns	0.2305
	CHeJ
	PBS vs. LIC	-2.226	-2.965 to -1.488	Yes	****	<0.0001
	CHeN
	PBS vs. LIC	-1.703	-2.442 to -0.9647	Yes	****	<0.0001
	BL/6
	PBS vs. LIC	-2.516	-3.225 to -1.806	Yes	****	<0.0001
6D IgG1	Compare cell means with others in its row and its column
	Number of families	5
	Number of comparisons per row family	3
	Number of comparisons per column family	1
	Alpha	0.05
	Uncorrected Fisher's LSD	Predicted (LS) mean diff.	95.00% CI of diff.	Below threshold?	Summary	Individual P Value
	PBS
	CHeJ vs. CHeN	-0.0163	-0.3280 to 0.2954	No	ns	0.9161
	CHeJ vs. BL/6	-0.06128	-0.3730 to 0.2505	No	ns	0.6923
	CHeN vs. BL/6	-0.04498	-0.3567 to 0.2668	No	ns	0.7713
	LIC
	CHeJ vs. CHeN	0.2757	-0.04880 to 0.6001	No	ns	0.0934
	CHeJ vs. BL/6	0.8907	0.5790 to 1.202	Yes	****	<0.0001
	CHeN vs. BL/6	0.615	0.2906 to 0.9395	Yes	***	0.0005
	CHeJ
	PBS vs. LIC	-0.9572	-1.269 to -0.6454	Yes	****	<0.0001
	CHeN
	PBS vs. LIC	-0.6652	-0.9897 to -0.3407	Yes	***	0.0002
	BL/6
	PBS vs. LIC	-0.0052	-0.3169 to 0.3065	No	ns	0.9732
6E IgG2a	Compare cell means with others in its row and its column
	Number of families	5
	Number of comparisons per row family	3
	Number of comparisons per column family	1
	Alpha	0.05
	Uncorrected Fisher's LSD	Predicted (LS) mean diff.	95.00% CI of diff.	Below threshold?	Summary	Individual P Value
	PBS
	CHeJ vs. CHeN	-0.0396	-0.4956 to 0.4164	No	ns	0.8611
	CHeJ vs. BL/6	0.00335	-0.4526 to 0.4593	No	ns	0.9882
	CHeN vs. BL/6	0.04295	-0.4130 to 0.4989	No	ns	0.8495
	LIC
	CHeJ vs. CHeN	-0.5483	-1.023 to -0.07374	Yes	*	0.0248
	CHeJ vs. BL/6	0.4184	-0.03758 to 0.8744	No	ns	0.0709
	CHeN vs. BL/6	0.9667	0.4921 to 1.441	Yes	***	0.0002
	CHeJ
	PBS vs. LIC	-0.4176	-0.8736 to 0.03840	No	ns	0.0714
	CHeN
	PBS vs. LIC	-0.9263	-1.401 to -0.4517	Yes	***	0.0003
	BL/6
	PBS vs. LIC	-0.002529	-0.4585 to 0.4534	No	ns	0.9911
[truncated: 2 more columns]

[truncated: 1 more sheets: Table S1]
